# Supplementary material for: 7′-Methyl-5′-oxo-2′,3′-dihydro­spiro­[1,3-dioxolane-2,1′(5′H)-indolizine]-6′-carbonitrile
Source: Acta Crystallogr Sect E Struct Rep Online. 2010 Aug 28;66(Pt 9):o2431. doi: 10.1107/S160053681003285X (PMC3008056; doi:10.1107/S160053681003285X)
Supplement: Supplementary file 2 [file e-66-o2431-Isup2.hkl]

# 
# h,k,l, Fc-squared, Fo-squared, sigma(Fo-squared) and status flag 
# 
data_I
_shelx_title ' X in Pna2(1)' 
_shelx_refln_list_code          4 
_shelx_F_calc_maximum       95.32 
_exptl_crystal_F_000       488.00 
_reflns_d_resolution_high  0.8311 
 
loop_ 
 _symmetry_equiv_pos_as_xyz 
 'x, y, z' 
 '-x, -y, z+1/2' 
 'x+1/2, -y+1/2, z' 
 '-x+1/2, y+1/2, z+1/2' 
 
_cell_length_a     7.9460 
_cell_length_b    25.9450 
_cell_length_c     5.3430 
_cell_angle_alpha  90.000 
_cell_angle_beta   90.000 
_cell_angle_gamma  90.000 
 
_shelx_F_squared_multiplier     1.000 
 
loop_ 
 _refln_index_h 
 _refln_index_k 
 _refln_index_l 
 _refln_F_squared_calc 
 _refln_F_squared_meas 
 _refln_F_squared_sigma 
 _refln_observed_status 
   2   0   0       27.37       35.31      3.34 o 
   4   0   0       89.91       95.53      6.45 o 
   6   0   0       74.28       68.83      8.77 o 
   8   0   0      144.63      144.57     12.97 o 
   1   1   0      428.14      340.29      5.19 o 
   2   1   0     1811.27     1547.96     36.31 o 
   3   1   0      341.54      332.42      6.56 o 
   4   1   0       35.49       45.80      3.54 o 
   5   1   0      319.42      298.14      8.96 o 
   6   1   0       17.12       12.31      4.03 o 
   7   1   0      109.07      102.88      7.22 o 
   8   1   0       65.90       62.59      6.80 o 
   9   1   0        0.64       -1.26     12.28 o 
   0   2   0     1894.21     1679.55     28.20 o 
   1   2   0     5497.91     4904.45     71.07 o 
   2   2   0       11.27        6.17      2.64 o 
   3   2   0      422.95      385.75     14.13 o 
   4   2   0      423.00      365.49     10.25 o 
   5   2   0       60.64       66.15      7.37 o 
   6   2   0       23.06       28.88      4.68 o 
   7   2   0       22.05       19.46      5.66 o 
   8   2   0       41.49       37.89      6.69 o 
   9   2   0      122.42      130.19      9.35 o 
   1   3   0     2087.18     1908.38     23.52 o 
   2   3   0      509.96      481.27      8.47 o 
   3   3   0       66.51       62.52      3.35 o 
   4   3   0      152.79      167.25      6.03 o 
   5   3   0      132.36      135.47      5.96 o 
   6   3   0       65.97       57.34      5.54 o 
   7   3   0       14.46        4.20      7.40 o 
   8   3   0       10.30       10.85      4.81 o 
   9   3   0       42.61       50.59      9.15 o 
   0   4   0     6617.47     6128.26     81.04 o 
   1   4   0     1007.15      889.45      7.37 o 
   2   4   0     1207.39     1095.04     10.08 o 
   3   4   0      161.84      136.44      4.51 o 
   4   4   0        0.21        6.29      3.37 o 
   5   4   0        5.15       -1.91      3.51 o 
   6   4   0      194.96      205.56      8.60 o 
   7   4   0       13.41        9.71      5.46 o 
   8   4   0       31.33       21.56      6.04 o 
   9   4   0       15.35       13.71      6.24 o 
   1   5   0     5815.14     5196.50     86.50 o 
   2   5   0       13.62       14.92      3.57 o 
   3   5   0      307.82      303.58      6.58 o 
   4   5   0      343.26      357.94      8.50 o 
   5   5   0      408.67      407.50     10.44 o 
   6   5   0      204.50      223.43      9.07 o 
   7   5   0       24.65       22.93      9.26 o 
   8   5   0       16.55       13.58      5.17 o 
   9   5   0        4.17       -1.21      5.18 o 
   0   6   0     6385.10     6052.30     94.57 o 
   1   6   0      686.43      579.61      9.71 o 
   2   6   0     2069.09     1900.09     33.80 o 
   3   6   0      540.96      493.89      8.51 o 
   4   6   0      165.26      147.05      9.18 o 
   5   6   0      421.78      404.64     22.61 o 
   6   6   0        0.12       -3.95      4.37 o 
   7   6   0       28.48       23.22      4.88 o 
   8   6   0       13.25       15.27      6.24 o 
   9   6   0        0.02        0.02      8.14 o 
   1   7   0       22.09       19.86      3.03 o 
   2   7   0     1272.15     1122.00     16.49 o 
   3   7   0      432.31      402.20      8.03 o 
   4   7   0        5.12       10.26      2.93 o 
   5   7   0      816.15      762.69     34.28 o 
   6   7   0       23.47       23.92      7.99 o 
   7   7   0      106.12      103.11      7.46 o 
   8   7   0       31.14       28.18     13.37 o 
   9   7   0       17.82       20.59      5.26 o 
   0   8   0     1130.75     1174.27     10.66 o 
   1   8   0      856.04      893.46      9.66 o 
   2   8   0     2206.92     2133.62     16.75 o 
   3   8   0      271.78      279.91     10.96 o 
   4   8   0      163.04      141.79     12.13 o 
   5   8   0        6.56        8.13      4.05 o 
   6   8   0       29.01       27.21      4.74 o 
   7   8   0        3.60        6.04     12.13 o 
   8   8   0        0.02       -2.38      7.13 o 
   9   8   0        2.34       -2.92      5.17 o 
   1   9   0      290.92      285.51     13.85 o 
   2   9   0      532.89      521.75     16.67 o 
   3   9   0       19.38       22.24      6.36 o 
   4   9   0      676.36      639.22     11.91 o 
   5   9   0      105.15      104.79      6.64 o 
   6   9   0      110.00      113.22      9.39 o 
   7   9   0        4.83        4.28      4.59 o 
   8   9   0       20.76       15.45      5.69 o 
   9   9   0        2.13       -1.87      5.06 o 
   0  10   0     3425.39     3218.86     20.35 o 
   1  10   0      214.46      219.15      7.60 o 
   2  10   0        3.21       -1.61      2.46 o 
   3  10   0      421.08      424.81      9.17 o 
   4  10   0      111.82      118.68      6.26 o 
   5  10   0      145.04      161.57      7.41 o 
   6  10   0        0.66        7.82      7.52 o 
   7  10   0       45.05       49.75      5.68 o 
   8  10   0       10.39        7.01      4.88 o 
   9  10   0       12.23       20.41      5.70 o 
   1  11   0      133.80      133.43      4.76 o 
   2  11   0      119.33      112.04      4.83 o 
   3  11   0       10.04        3.92      3.17 o 
   4  11   0       11.02        4.71      3.54 o 
   5  11   0      198.71      188.67      8.48 o 
   6  11   0       73.23       66.90      7.02 o 
   7  11   0       39.54       36.13      6.06 o 
   8  11   0        6.69        7.13      5.19 o 
   0  12   0     4311.02     4488.71     50.15 o 
   1  12   0      700.34      771.03     11.15 o 
   2  12   0      322.51      322.65     10.66 o 
   3  12   0      128.26      128.63      5.95 o 
   4  12   0       38.77       41.38      6.63 o 
   5  12   0       73.27       73.22      6.44 o 
   6  12   0        0.04       -2.30      4.03 o 
   7  12   0       20.01       23.19      5.31 o 
   8  12   0       11.53        4.31      5.77 o 
   1  13   0       65.30       61.55      4.55 o 
   2  13   0      253.85      258.58      7.58 o 
   3  13   0       16.93       14.90      3.45 o 
   4  13   0       59.93       59.77      5.18 o 
   5  13   0      149.39      147.93      8.89 o 
   6  13   0      149.74      146.62     13.82 o 
   7  13   0        7.31       11.63      5.56 o 
   8  13   0        0.13       -7.87      7.87 o 
   0  14   0      305.69      311.43      8.14 o 
   1  14   0     1821.23     1819.18     18.42 o 
   2  14   0     1027.93      999.58     14.74 o 
   3  14   0      211.37      202.06      7.95 o 
   4  14   0       10.31        2.40      4.28 o 
   5  14   0      122.48      132.25      8.04 o 
   6  14   0       11.84       10.16      5.74 o 
   7  14   0        1.85        5.62      4.22 o 
   8  14   0        3.17       -5.69      5.69 o 
   1  15   0        4.27        1.75      4.73 o 
   2  15   0      361.15      350.14      9.60 o 
   3  15   0       69.82       71.19      5.32 o 
   4  15   0        9.29        9.73      4.22 o 
   5  15   0      166.52      175.27      8.68 o 
   6  15   0      132.63      123.83      8.47 o 
   7  15   0       28.78       32.14      6.04 o 
   8  15   0        1.07       -2.08      5.20 o 
   0  16   0       11.85       12.58      3.79 o 
   1  16   0       63.35       58.56      7.68 o 
   2  16   0      218.99      206.78     21.63 o 
   3  16   0        5.73        5.73      3.92 o 
   4  16   0       18.54       17.09      5.04 o 
   5  16   0       74.81       69.58      6.42 o 
   6  16   0      132.93      140.72      8.78 o 
   7  16   0       32.09       34.83      5.99 o 
   8  16   0       18.61       16.09      8.80 o 
   1  17   0       43.65       45.43      4.88 o 
   2  17   0        0.11        1.61      3.27 o 
   3  17   0      109.08      109.92      6.80 o 
   4  17   0      212.07      211.63      9.23 o 
   5  17   0       15.02       14.74      5.30 o 
   6  17   0       74.16       77.12      6.99 o 
   7  17   0       14.03       14.81      5.03 o 
   8  17   0        6.88        5.19      9.46 o 
   0  18   0      445.41      456.43     11.43 o 
   1  18   0       15.01        8.76      4.00 o 
   2  18   0        0.04       -3.59      3.86 o 
   3  18   0      157.21      159.97      7.91 o 
   4  18   0        0.20        8.73      8.68 o 
   5  18   0      266.58      258.63     11.05 o 
   6  18   0      174.21      157.47      9.01 o 
   7  18   0        3.82        9.69      5.05 o 
   1  19   0        2.55        4.94      3.64 o 
   2  19   0        0.94        0.66      7.44 o 
   3  19   0       82.44       78.81      6.47 o 
   4  19   0      395.53      379.34     12.67 o 
   5  19   0      589.67      595.22     30.65 o 
   6  19   0        0.46        3.85      6.08 o 
   7  19   0       36.24       37.76      7.48 o 
   0  20   0      208.28      212.42     10.73 o 
   1  20   0       31.20       30.59      5.21 o 
   2  20   0        7.30       10.68      3.81 o 
   3  20   0      102.81      105.48      7.61 o 
   4  20   0      192.78      208.95     15.39 o 
   5  20   0      112.25      112.38      8.56 o 
   6  20   0        3.42       -0.92      5.89 o 
   7  20   0       26.67       35.30      9.50 o 
   1  21   0       80.30       71.27      6.28 o 
   2  21   0       73.47       76.14      6.45 o 
   3  21   0      105.64      100.07      7.11 o 
   4  21   0      270.54      283.34     11.30 o 
   5  21   0        0.74        0.40      4.20 o 
   6  21   0       21.03       25.52      5.80 o 
   7  21   0        1.15       14.46      6.86 o 
   0  22   0      888.09      848.92     34.19 o 
   1  22   0       23.77       27.95      5.13 o 
   2  22   0       34.59       34.49      5.35 o 
   3  22   0       39.57       37.64      5.83 o 
   4  22   0        0.21        4.30      5.23 o 
   5  22   0        0.17       -4.99      4.99 o 
   6  22   0       41.59       47.13      6.85 o 
   1  23   0        0.58       -3.41      4.40 o 
   2  23   0       10.10        6.46      4.01 o 
   3  23   0       20.68       18.30      4.90 o 
   4  23   0       25.91       18.53      5.52 o 
   5  23   0       54.88       67.19      7.18 o 
   6  23   0       21.61       22.76      5.60 o 
   0  24   0        2.56       -6.28      6.28 o 
   1  24   0       64.06       51.31      5.55 o 
   2  24   0        2.99        5.40      4.59 o 
   3  24   0       61.52       80.00      7.02 o 
   4  24   0        0.43        7.42      6.43 o 
   5  24   0        0.64        1.75      4.95 o 
   6  24   0        4.93       14.53      5.29 o 
   1  25   0        2.22       -9.30      9.30 o 
   2  25   0       38.67       44.60     12.25 o 
   3  25   0       14.14       12.87      4.73 o 
   4  25   0       40.57       30.33     17.56 o 
   5  25   0       10.46       11.01      6.10 o 
   0  26   0      136.06      114.60     11.02 o 
   1  26   0        1.94        6.39      4.06 o 
   2  26   0       19.80       25.66      5.95 o 
   3  26   0       14.02       29.98      8.06 o 
   4  26   0        0.91        2.32      4.58 o 
   5  26   0        6.76        6.52     14.73 o 
   1  27   0        0.28       -1.40      5.18 o 
   2  27   0        0.48       -2.50      5.24 o 
   3  27   0       23.63       19.08      5.81 o 
   4  27   0        1.89       -5.09      5.54 o 
   0  28   0       25.79       28.22      6.10 o 
   1  28   0        0.59        1.47      4.88 o 
   2  28   0       26.40       27.62      6.44 o 
   3  28   0        0.04       -0.69      7.63 o 
   4  28   0        1.28        3.12      5.32 o 
   1  29   0        2.20      -11.31     11.35 o 
   2  29   0       13.81       17.12      5.37 o 
   3  29   0        3.45       -2.21      5.14 o 
   0  30   0       20.10       25.93      5.96 o 
   1  30   0       30.65       35.17      9.03 o 
   2  30   0        1.19       -0.39      5.23 o 
   1  31   0        0.05      -10.84     20.23 o 
   2   0   1     8858.20    10488.05    205.21 o 
   4   0   1      106.29      133.47      7.61 o 
   6   0   1       17.48       36.59      7.36 o 
   8   0   1      329.97      351.82     18.29 o 
   0   1   1      310.14      293.47      9.32 o 
   1   1   1     3827.95     4321.31     45.77 o 
   2   1   1     5597.31     6215.35     28.08 o 
   3   1   1     1693.13     1744.18     17.04 o 
   4   1   1        7.91       10.21      2.96 o 
   5   1   1       97.38       98.21      5.71 o 
   6   1   1       92.97       90.57      6.39 o 
   7   1   1       16.15       17.11      4.78 o 
   8   1   1       27.70       36.42      7.91 o 
   9   1   1       10.88       14.19      6.47 o 
   1   2   1     9085.91    11079.48    168.02 o 
   2   2   1      301.74      308.81      5.76 o 
   3   2   1      819.61      838.45     10.90 o 
   4   2   1       86.51       78.48      4.49 o 
   5   2   1      207.65      199.00      7.54 o 
   6   2   1      144.33      128.52     11.19 o 
   7   2   1       88.34       87.79      6.72 o 
   8   2   1       56.67       73.55      6.94 o 
   9   2   1       48.83       50.78      6.98 o 
   0   3   1     1420.27     1382.25     11.62 o 
   1   3   1     1623.17     1737.91     20.48 o 
   2   3   1     1917.57     2034.58     14.56 o 
   3   3   1      834.23      832.95     10.76 o 
   4   3   1      164.58      182.00      6.22 o 
   5   3   1      110.96       97.99      5.52 o 
   6   3   1        0.51        3.47      3.97 o 
   7   3   1        3.44        4.61      8.49 o 
   8   3   1       19.68       22.00      7.64 o 
   9   3   1       34.45       32.39     11.78 o 
   1   4   1     1965.85     2080.47     13.35 o 
   2   4   1      567.90      556.36      7.85 o 
   3   4   1      313.02      308.73      6.77 o 
   4   4   1      306.82      343.04      8.38 o 
   5   4   1       27.25       27.82      4.38 o 
   6   4   1       17.21       15.55      4.85 o 
   7   4   1       67.61       65.38     14.16 o 
   8   4   1      101.53       96.60      8.23 o 
   9   4   1       21.91       18.37      6.60 o 
   0   5   1     1179.99     1100.05      9.56 o 
   1   5   1     1053.73     1056.15      9.88 o 
   2   5   1      646.19      618.78      8.45 o 
   3   5   1      990.35      966.80     13.31 o 
   4   5   1      229.74      206.98      7.90 o 
   5   5   1       60.62       62.99      6.67 o 
   6   5   1      122.23      110.11      7.19 o 
   7   5   1       58.92       65.44      8.34 o 
   8   5   1       56.44       41.89      6.88 o 
   9   5   1       13.65       16.35      8.22 o 
   1   6   1     1483.11     1558.54     12.53 o 
   2   6   1      767.82      770.80     10.39 o 
   3   6   1      635.06      609.78     11.22 o 
   4   6   1       14.88       15.91      3.31 o 
   5   6   1      411.72      388.70     10.57 o 
   6   6   1       58.06       60.10      6.35 o 
   7   6   1        6.48        9.33      6.67 o 
   8   6   1        6.89       10.72      4.72 o 
   9   6   1        1.11       -5.31      5.31 o 
   0   7   1      187.59      175.63      8.39 o 
   1   7   1      206.10      191.48      4.88 o 
   2   7   1       12.88       12.47      2.49 o 
   3   7   1      259.86      307.23      7.31 o 
   4   7   1        1.60        3.75      3.02 o 
   5   7   1      542.99      573.23     12.56 o 
   6   7   1       94.40       98.23     11.99 o 
   7   7   1       41.86       39.12      5.74 o 
   8   7   1       11.75       18.90      4.59 o 
   9   7   1        0.09        0.32      5.58 o 
   1   8   1      260.39      226.37     10.16 o 
   2   8   1     1010.06     1007.94     11.91 o 
   3   8   1      125.55      141.08      5.49 o 
   4   8   1      201.58      178.54      7.37 o 
   5   8   1       11.78       10.10      5.54 o 
   6   8   1      237.28      211.01      9.51 o 
   7   8   1       30.91       33.25      5.13 o 
   8   8   1        0.36        3.66      4.71 o 
   9   8   1       12.13        6.29      5.93 o 
   0   9   1     1900.75     1940.56     15.66 o 
   1   9   1      180.28      178.94      5.12 o 
   2   9   1      402.77      408.25     19.15 o 
   3   9   1      144.89      154.84      5.85 o 
   4   9   1      223.74      250.98      8.17 o 
   5   9   1       47.46       53.69      7.72 o 
   6   9   1      160.58      154.61      9.36 o 
   7   9   1       16.66       20.64      4.76 o 
   8   9   1       44.10       46.32      7.06 o 
   9   9   1        7.78        4.87      5.90 o 
   1  10   1     1806.04     1847.48     16.31 o 
   2  10   1      195.25      193.91      6.03 o 
   3  10   1     1011.24     1021.56     14.24 o 
   4  10   1       25.66       29.11      4.20 o 
   5  10   1       25.97       20.62      4.90 o 
   6  10   1        3.28        6.06      4.76 o 
   7  10   1        1.39        4.20      4.09 o 
   8  10   1        9.89        8.09      5.48 o 
   0  11   1      772.41      755.36     10.79 o 
   1  11   1      205.26      208.02      6.17 o 
   2  11   1      168.42      179.41      6.13 o 
   3  11   1      207.92      208.94      7.10 o 
   4  11   1      293.01      269.21      8.98 o 
   5  11   1       75.49       65.01      8.65 o 
   6  11   1      165.36      163.76      8.75 o 
   7  11   1       40.16       32.89      6.20 o 
   8  11   1        2.24        1.49      4.96 o 
   1  12   1      319.03      309.07      7.62 o 
   2  12   1      669.72      731.22     24.22 o 
   3  12   1      278.25      296.74      8.51 o 
   4  12   1       47.78       36.38      5.02 o 
   5  12   1       78.85       81.69      6.14 o 
   6  12   1       40.26       29.19     15.78 o 
   7  12   1       12.83       11.02      7.44 o 
   8  12   1        9.67       17.05      5.16 o 
   0  13   1      569.99      655.93     12.76 o 
   1  13   1      269.82      265.89      7.44 o 
   2  13   1     1189.71     1159.13     18.46 o 
   3  13   1      322.35      329.87      9.09 o 
   4  13   1       67.78       66.16      5.68 o 
   5  13   1      182.01      202.29      9.04 o 
   6  13   1       54.60       45.90      5.81 o 
   7  13   1       36.29       30.29      6.07 o 
   8  13   1        2.38        6.66      4.87 o 
   1  14   1      360.86      378.30      9.02 o 
   2  14   1       21.21       16.55      3.97 o 
   3  14   1       45.38       47.71      5.51 o 
   4  14   1       40.22       30.15      5.04 o 
   5  14   1        6.23        5.39      4.44 o 
   6  14   1       78.60       71.32      8.73 o 
   7  14   1       52.98       56.39      6.79 o 
   8  14   1       47.88       52.19      7.02 o 
   0  15   1       29.15       24.20      3.70 o 
   1  15   1       87.35       93.22      6.37 o 
   2  15   1       19.79       16.33      3.86 o 
   3  15   1      258.96      268.40     15.18 o 
   4  15   1       27.52       24.83      6.09 o 
   5  15   1       78.13       81.49      6.78 o 
   6  15   1        8.90       13.45      5.31 o 
   7  15   1       21.19       34.96     10.19 o 
   8  15   1        8.11        7.15      6.24 o 
   1  16   1      145.03      124.25      6.37 o 
   2  16   1       85.78       77.83      9.94 o 
   3  16   1      172.67      165.51      7.64 o 
   4  16   1       69.19       68.37      6.49 o 
   5  16   1      123.98      128.02      9.12 o 
   6  16   1       66.86       61.21      9.27 o 
   7  16   1       36.11       46.18      6.91 o 
   8  16   1       59.77       77.54     11.48 o 
   0  17   1       76.18       77.21      5.48 o 
   1  17   1        4.62        4.64      3.99 o 
   2  17   1      168.05      169.12      8.05 o 
   3  17   1       97.21       92.40      7.37 o 
   4  17   1      314.45      316.11     18.73 o 
   5  17   1       42.81       43.38      5.37 o 
   6  17   1      162.70      186.47     10.79 o 
   7  17   1        5.74       13.23      9.26 o 
   1  18   1      233.11      213.38     15.02 o 
   2  18   1      679.39      659.73     14.32 o 
   3  18   1      208.68      223.62      9.15 o 
   4  18   1      219.87      199.61      9.37 o 
   5  18   1       14.18       11.49      5.50 o 
   6  18   1       69.35       67.02     14.74 o 
   7  18   1       11.04        8.75      5.64 o 
   0  19   1      218.84      207.74      8.60 o 
   1  19   1       47.16       48.75      8.34 o 
   2  19   1       37.07       36.72      5.26 o 
   3  19   1      236.13      235.42      9.98 o 
   4  19   1       21.66       22.80      5.19 o 
   5  19   1       61.99       77.65      6.69 o 
   6  19   1       57.38       80.69     17.76 o 
   7  19   1       43.16       46.48      7.42 o 
   1  20   1       92.87       74.45      7.18 o 
   2  20   1       11.44       17.30      4.70 o 
   3  20   1      219.11      223.89     10.08 o 
   4  20   1       89.18       83.56      8.38 o 
   5  20   1       47.85       40.26     10.12 o 
   6  20   1       51.91       62.98      7.07 o 
   7  20   1       51.71       51.13      7.56 o 
   0  21   1       52.29       50.97      6.00 o 
   1  21   1      111.08      107.89      7.36 o 
   2  21   1       77.68       75.43      8.46 o 
   3  21   1       59.44       68.22      7.56 o 
   4  21   1       60.61       62.99      6.58 o 
   5  21   1       45.41       46.45      6.32 o 
   6  21   1       40.51       41.38      7.65 o 
   1  22   1       12.56       15.93      6.71 o 
   2  22   1       54.60       44.53      5.68 o 
   3  22   1       18.44       15.51      4.87 o 
   4  22   1        0.19        0.41      4.70 o 
   5  22   1        8.36        4.88      9.49 o 
   6  22   1       32.72       31.89      6.56 o 
   0  23   1      106.60      113.49      7.99 o 
   1  23   1       52.79       59.46      6.55 o 
   2  23   1       46.87       34.97     11.63 o 
   3  23   1       80.02       75.26      7.22 o 
   4  23   1       20.91       26.63      5.21 o 
   5  23   1        1.10       -0.86      4.52 o 
   6  23   1       13.87       29.77      8.33 o 
   1  24   1      140.60      136.24      8.64 o 
   2  24   1       12.26       10.75     14.49 o 
   3  24   1       18.31       16.43      5.13 o 
   4  24   1        3.48        5.59     10.93 o 
   5  24   1        0.47       -5.28      5.28 o 
   0  25   1       55.63       59.39      8.49 o 
   1  25   1       34.46      -12.51     49.54 o 
   2  25   1       15.95       16.42      4.72 o 
   3  25   1        1.00       -4.56      4.72 o 
   4  25   1        8.29        4.37      5.66 o 
   5  25   1        4.46        4.96     12.40 o 
   1  26   1       73.96       80.78     18.93 o 
   2  26   1        4.97        2.17      4.76 o 
   3  26   1        7.86        9.85      6.36 o 
   4  26   1        7.92        3.15      5.95 o 
   5  26   1        0.16       -5.86      5.86 o 
   0  27   1       24.85       35.88      5.78 o 
   1  27   1        3.42      -32.51     51.46 o 
   2  27   1        9.84        7.84     11.55 o 
   3  27   1        4.70        7.72      5.44 o 
   4  27   1        0.07        7.71      7.05 o 
   1  28   1        6.06        6.47      5.73 o 
   2  28   1        3.15       -2.33      5.23 o 
   3  28   1       12.92       17.10      5.89 o 
   0  29   1        2.34        9.94      5.15 o 
   1  29   1        6.55       -6.64     10.39 o 
   2  29   1        4.64        7.76      5.62 o 
   3  29   1        1.15        2.78      9.38 o 
   1  30   1       27.21       28.15     10.00 o 
   2  30   1        2.79       10.19      8.56 o 
   0   0   2     2664.17     3210.88     27.85 o 
   2   0   2      879.43      792.58     15.15 o 
   4   0   2     1122.79     1204.25     23.44 o 
   6   0   2       28.36       20.24      6.59 o 
   8   0   2        9.81       15.42      7.29 o 
   1   1   2      223.28      245.46      5.74 o 
   2   1   2      160.50      191.12      5.56 o 
   3   1   2     1962.75     2122.84     19.33 o 
   4   1   2      765.20      752.98     13.01 o 
   5   1   2      454.24      448.95     11.57 o 
   6   1   2       70.73       60.95      6.67 o 
   7   1   2      253.18      255.33     10.94 o 
   8   1   2       19.69       12.72     11.40 o 
   9   1   2        4.19        8.07      5.29 o 
   0   2   2     1425.47     1571.27     13.67 o 
   1   2   2      165.76      176.53      4.98 o 
   2   2   2      338.55      398.82     24.55 o 
   3   2   2     1343.11     1439.32     16.00 o 
   4   2   2      211.41      214.94      8.83 o 
   5   2   2       61.92       66.45     11.25 o 
   6   2   2       55.41       56.30      5.75 o 
   7   2   2      278.43      277.99     13.85 o 
   8   2   2       16.02       28.05     10.70 o 
   9   2   2        9.98       14.95      5.53 o 
   1   3   2      244.14      272.80      6.15 o 
   2   3   2       35.10       39.88      6.01 o 
   3   3   2      302.99      299.27      7.78 o 
   4   3   2      360.70      392.49      9.71 o 
   5   3   2        6.15        6.35      4.19 o 
   6   3   2        5.84        4.16      4.49 o 
   7   3   2      245.99      247.43     11.01 o 
   8   3   2      104.57       94.56      8.28 o 
   9   3   2       11.36        5.95     12.01 o 
   0   4   2     1781.41     1943.76     15.73 o 
   1   4   2      568.21      588.45      8.91 o 
   2   4   2      117.59      112.94      4.68 o 
   3   4   2      100.40       99.99      6.76 o 
   4   4   2      232.70      207.74      7.53 o 
   5   4   2      174.97      173.91      7.77 o 
   6   4   2        3.48        5.75      4.08 o 
   7   4   2       33.78       41.99      5.81 o 
   8   4   2       14.68       23.08      6.70 o 
   1   5   2     1434.98     1604.33     19.12 o 
   2   5   2      752.31      823.63     11.50 o 
   3   5   2        4.23        4.28      5.81 o 
   4   5   2      308.43      297.68      8.82 o 
   5   5   2       65.16       66.06      5.54 o 
   6   5   2       97.73       96.86      9.16 o 
   7   5   2      135.10      148.49     12.50 o 
   8   5   2        8.23        6.47      5.47 o 
   0   6   2      463.63      559.03      9.03 o 
   1   6   2      198.63      220.72      6.09 o 
   2   6   2      736.40      732.69     11.09 o 
   3   6   2       95.50      110.97      5.33 o 
   4   6   2       18.03       21.53      3.97 o 
   5   6   2       83.96       75.92      8.26 o 
   6   6   2        4.77        2.84      6.94 o 
   7   6   2       16.63       17.55      5.23 o 
   8   6   2       41.24       52.20      7.05 o 
   1   7   2      327.99      365.39      7.65 o 
   2   7   2      141.79      146.97      5.77 o 
   3   7   2      219.50      267.78      7.76 o 
   4   7   2      103.24      119.60      6.22 o 
   5   7   2      132.84      122.88     10.06 o 
   6   7   2       45.18       48.06      8.84 o 
   7   7   2       13.33       11.87      5.18 o 
   8   7   2       16.86       13.19      7.29 o 
   0   8   2      523.82      502.36      8.83 o 
   1   8   2      236.98      271.82      6.97 o 
   2   8   2     1024.72     1189.93     14.62 o 
   3   8   2       17.98       17.30      3.42 o 
   4   8   2      197.17      184.16      7.85 o 
   5   8   2        1.74        1.24      3.78 o 
   6   8   2       71.08       87.30     15.48 o 
   7   8   2      103.16       97.48      8.01 o 
   8   8   2       14.55       13.29      5.83 o 
   1   9   2       83.65       77.62      4.39 o 
   2   9   2      199.16      184.59      6.41 o 
   3   9   2       54.07       54.35      4.77 o 
   4   9   2      112.76      129.21      6.61 o 
   5   9   2       49.36       44.25      5.89 o 
   6   9   2       12.70       11.56      5.89 o 
   7   9   2       26.88       28.67      6.08 o 
   8   9   2       13.74       25.97      5.24 o 
   0  10   2      372.21      407.65      9.73 o 
   1  10   2      169.35      185.33      6.21 o 
   2  10   2      156.65      147.03      6.18 o 
   3  10   2      158.73      149.83      6.54 o 
   4  10   2       18.96       23.92      4.33 o 
   5  10   2       32.89       29.94     11.17 o 
   6  10   2       39.97       45.19      5.82 o 
   7  10   2      104.83       97.95      8.00 o 
   8  10   2        5.72       -1.33      5.47 o 
   1  11   2       31.72       36.07      3.78 o 
   2  11   2       93.83      105.00      9.20 o 
   3  11   2      391.25      384.70     11.39 o 
   4  11   2       21.07       16.81      5.31 o 
   5  11   2       89.44       88.62      6.91 o 
   6  11   2      158.16      148.44     12.81 o 
   7  11   2       58.25       57.37      6.81 o 
   8  11   2       13.22       11.39      6.03 o 
   0  12   2      244.35      229.94     12.46 o 
   1  12   2       86.58       83.25      4.88 o 
   2  12   2      285.32      263.69      8.51 o 
   3  12   2       17.62       19.15      6.59 o 
   4  12   2       84.02       84.97      6.50 o 
   5  12   2       24.55       13.17      5.11 o 
   6  12   2       96.69      107.39      7.49 o 
   7  12   2        3.72        5.37      4.70 o 
   8  12   2       20.38       18.44      7.02 o 
   1  13   2        6.32        3.76      3.20 o 
   2  13   2      334.52      355.24      9.87 o 
   3  13   2        6.13        5.70      4.03 o 
   4  13   2      405.59      373.07     26.63 o 
   5  13   2       52.95       52.39      6.05 o 
   6  13   2       57.85       47.31      6.40 o 
   7  13   2       20.81       16.70      8.14 o 
   8  13   2        5.26       11.83      6.78 o 
   0  14   2      120.05      118.59      7.88 o 
   1  14   2       44.69       47.84      4.69 o 
   2  14   2      229.99      236.64     19.49 o 
   3  14   2       37.26       35.56      5.27 o 
   4  14   2        1.30        1.25      4.71 o 
   5  14   2       13.49       17.04      4.30 o 
   6  14   2        9.66       15.54      5.66 o 
   7  14   2        2.18        0.45      5.18 o 
   1  15   2      296.96      310.37     11.22 o 
   2  15   2       46.13       48.74      5.30 o 
   3  15   2       12.80       10.70      4.77 o 
   4  15   2      171.46      166.55     18.69 o 
   5  15   2      279.30      285.66     11.00 o 
   6  15   2       32.08       31.33      5.89 o 
   7  15   2       20.29       15.47      9.69 o 
   0  16   2       60.84       60.36      5.37 o 
   1  16   2      135.57      119.38      6.92 o 
   2  16   2      209.06      194.39      8.25 o 
   3  16   2      107.30       97.96      6.97 o 
   4  16   2       45.63       41.92      5.45 o 
   5  16   2      110.87      120.98     14.28 o 
   6  16   2       15.14        9.55      7.44 o 
   7  16   2        7.54        3.12      5.45 o 
   1  17   2        2.60        2.11      4.27 o 
   2  17   2      628.08      614.04     27.59 o 
   3  17   2       61.34       56.76      6.36 o 
   4  17   2       60.58       66.03      5.89 o 
   5  17   2       43.11       43.19      7.72 o 
   6  17   2       21.52       36.54      7.21 o 
   7  17   2       17.77       28.21      6.22 o 
   0  18   2      635.71      642.19     17.18 o 
   1  18   2       43.71       47.20      5.76 o 
   2  18   2      385.77      379.37     11.77 o 
   3  18   2       24.07       33.71      9.81 o 
   4  18   2       18.84       10.92      5.67 o 
   5  18   2       15.34        9.41      5.12 o 
   6  18   2       13.37       16.30      5.66 o 
   7  18   2        7.80        9.30      5.61 o 
   1  19   2      272.76      259.49     10.18 o 
   2  19   2       22.21       21.32      5.18 o 
   3  19   2      168.46      154.12     14.60 o 
   4  19   2      119.52      121.40      7.95 o 
   5  19   2       18.60        8.42      5.31 o 
   6  19   2        1.90        2.58      5.81 o 
   0  20   2      180.82      194.72      9.20 o 
   1  20   2      313.58      322.60     11.66 o 
   2  20   2      132.00      130.08      8.35 o 
   3  20   2      179.67      186.19     10.68 o 
   4  20   2       33.88       37.77      6.86 o 
   5  20   2        5.22       14.17      9.38 o 
   6  20   2        4.09        9.31      5.33 o 
   1  21   2       10.94        4.93      4.96 o 
   2  21   2       72.81       72.26      6.74 o 
   3  21   2        9.51        8.59      4.94 o 
   4  21   2       14.20       13.82      5.33 o 
   5  21   2        1.67        5.27      4.80 o 
   6  21   2        3.53        4.74      5.38 o 
   0  22   2      174.49      181.83      8.90 o 
   1  22   2        0.84        9.42      5.50 o 
   2  22   2       45.35       34.13      5.81 o 
   3  22   2        4.40        0.05      4.13 o 
   4  22   2       29.85       45.18      7.40 o 
   5  22   2       19.39       22.18      5.67 o 
   6  22   2        0.18        0.44      5.67 o 
   1  23   2       39.10       38.31      5.78 o 
   2  23   2       38.16       39.20      6.11 o 
   3  23   2       34.13       39.60      5.57 o 
   4  23   2       44.70       58.22      7.07 o 
   5  23   2        8.19        3.40      7.25 o 
   0  24   2      107.99      104.46      7.79 o 
   1  24   2        3.62       -6.70      6.70 o 
   2  24   2        2.10        4.15      4.57 o 
   3  24   2      100.42       98.62      8.28 o 
   4  24   2        7.51       12.15      9.73 o 
   5  24   2        8.16        2.14      6.14 o 
   1  25   2        2.61        4.58      4.80 o 
   2  25   2       13.41       14.39      8.99 o 
   3  25   2       11.89       13.52      9.50 o 
   4  25   2       11.54       10.74      5.64 o 
   0  26   2       23.09       18.55      6.03 o 
   1  26   2        4.05       -0.14      5.09 o 
   2  26   2       20.39       25.30      6.14 o 
   3  26   2       12.84       21.72      5.30 o 
   4  26   2       19.62       24.38      6.49 o 
   1  27   2       12.95       21.56      5.61 o 
   2  27   2        4.76       -1.81      5.06 o 
   3  27   2        5.75        2.81      5.44 o 
   0  28   2       37.58       34.19      7.56 o 
   1  28   2        5.31      -11.21     19.38 o 
   2  28   2       19.58       24.17      6.39 o 
   1  29   2        5.88        4.22      6.02 o 
   2   0   3      249.70      282.41     11.45 o 
   4   0   3     1724.53     1727.38     30.83 o 
   6   0   3       12.47        3.10      7.52 o 
   8   0   3       17.82        7.29      6.74 o 
   0   1   3      460.36      436.04      9.21 o 
   1   1   3      101.00      105.46      5.44 o 
   2   1   3       73.91       65.41      4.64 o 
   3   1   3       11.59       11.60      4.69 o 
   4   1   3        7.26        4.93      4.71 o 
   5   1   3       28.95       20.81      5.67 o 
   6   1   3      572.42      567.26     15.02 o 
   7   1   3       16.79       15.97      5.24 o 
   8   1   3        4.34        4.00      5.21 o 
   1   2   3     1107.85     1135.19     14.69 o 
   2   2   3      289.59      293.66      8.23 o 
   3   2   3       23.69       28.31      4.50 o 
   4   2   3       25.93       35.49      5.10 o 
   5   2   3      744.24      721.92     15.96 o 
   6   2   3       59.64       69.68     11.09 o 
   7   2   3       44.13       44.26      6.30 o 
   8   2   3       19.64       17.98      7.33 o 
   0   3   3      682.70      758.19     12.03 o 
   1   3   3      432.56      471.87     10.83 o 
   2   3   3      150.52      173.59      6.59 o 
   3   3   3       30.46       36.03      3.93 o 
   4   3   3       75.47       69.46      5.79 o 
   5   3   3      309.69      302.17     10.90 o 
   6   3   3      170.07      192.17     16.97 o 
   7   3   3        2.21        4.34      4.60 o 
   8   3   3       42.56       46.15      6.83 o 
   1   4   3     1037.72     1049.54     14.41 o 
   2   4   3      147.61      148.29      6.76 o 
   3   4   3      116.97      120.36      8.74 o 
   4   4   3      349.58      380.81     22.87 o 
   5   4   3        1.17        0.53      5.43 o 
   6   4   3       69.31       78.26      6.66 o 
   7   4   3       46.65       46.66      6.57 o 
   8   4   3        0.56        1.27      4.76 o 
   0   5   3     1007.76     1112.95     14.74 o 
   1   5   3      361.77      410.17     21.23 o 
   2   5   3      301.53      269.62      8.49 o 
   3   5   3       23.78       22.63      4.92 o 
   4   5   3       15.34       17.15      4.82 o 
   5   5   3       64.21       66.87      6.22 o 
   6   5   3       12.05       10.68      4.62 o 
   7   5   3        7.98        9.73      4.82 o 
   8   5   3        7.11        9.36      5.65 o 
   1   6   3      128.94      131.87      6.23 o 
   2   6   3       20.80       20.82      6.32 o 
   3   6   3       33.07       28.35      4.55 o 
   4   6   3       83.92       89.22      7.29 o 
   5   6   3       66.15       65.09      8.03 o 
   6   6   3       49.46       55.15      6.03 o 
   7   6   3       14.97       14.69      5.17 o 
   8   6   3       29.68       29.31      6.46 o 
   0   7   3      230.12      248.70      7.56 o 
   1   7   3      577.21      649.69     11.91 o 
   2   7   3       27.22       15.56      4.47 o 
   3   7   3      234.70      215.28      8.64 o 
   4   7   3       60.88       57.32      6.08 o 
   5   7   3       16.20       14.19      4.88 o 
   6   7   3       41.01       47.40      5.77 o 
   7   7   3        4.99        3.62      5.54 o 
   8   7   3       16.90       26.35      5.81 o 
   1   8   3      307.48      282.36     11.26 o 
   2   8   3       26.23       24.55      4.55 o 
   3   8   3       77.84       73.76      9.00 o 
   4   8   3       40.57       41.08      5.18 o 
   5   8   3      133.60      129.22      7.96 o 
   6   8   3       19.68       16.31      4.71 o 
   7   8   3        5.34       -0.04      5.01 o 
   8   8   3        2.42        6.01      5.02 o 
   0   9   3      194.10      209.35      7.48 o 
   1   9   3       52.42       45.53      4.77 o 
   2   9   3       49.82       47.02      5.70 o 
   3   9   3        6.15       13.08      4.36 o 
   4   9   3       38.81       43.96     10.74 o 
   5   9   3        6.62       -2.63      4.96 o 
   6   9   3      119.69      122.84      8.28 o 
   7   9   3       15.71       15.81      5.37 o 
   1  10   3      484.31      495.21     11.96 o 
   2  10   3      190.83      177.25      7.67 o 
   3  10   3      109.54      114.68      6.69 o 
   4  10   3       23.72       20.85      4.86 o 
   5  10   3      201.70      196.59     34.97 o 
   6  10   3        4.76       -2.71      5.17 o 
   7  10   3        5.54        5.80      5.03 o 
   0  11   3       15.38       20.01      3.94 o 
   1  11   3       27.83       31.03      4.41 o 
   2  11   3       32.83       39.91      5.01 o 
   3  11   3       78.59       73.50      6.86 o 
   4  11   3       50.04       53.34      6.09 o 
   5  11   3      102.00       94.08     10.36 o 
   6  11   3       27.22       29.30      8.02 o 
   7  11   3        8.40       10.99      5.34 o 
   1  12   3        8.04        2.16      7.01 o 
   2  12   3       89.49       81.03      6.25 o 
   3  12   3      120.09      122.82      7.31 o 
   4  12   3      174.69      161.99      8.42 o 
   5  12   3        9.01        9.64      5.35 o 
   6  12   3       14.49        3.12      5.94 o 
   7  12   3       15.90       26.80      7.56 o 
   0  13   3      170.95      168.28      7.47 o 
   1  13   3       72.64       86.38      6.25 o 
   2  13   3       27.34       20.00      5.04 o 
   3  13   3       63.54       62.41      9.70 o 
   4  13   3        3.03        1.03      4.34 o 
   5  13   3       11.14        8.29      4.66 o 
   6  13   3       95.47       95.20      7.84 o 
   7  13   3       13.32       16.03      5.04 o 
   1  14   3       40.15       36.30      5.40 o 
   2  14   3       68.66       74.04      6.50 o 
   3  14   3       29.13       29.84      5.21 o 
   4  14   3       61.63       63.23      6.33 o 
   5  14   3       30.62       36.75      6.12 o 
   6  14   3       21.74       24.69      5.88 o 
   7  14   3        4.52       12.17      5.60 o 
   0  15   3        8.78       10.45      7.29 o 
   1  15   3      268.33      273.71      9.99 o 
   2  15   3       58.87       61.28      6.43 o 
   3  15   3      210.92      228.35      9.34 o 
   4  15   3       52.82       46.32      6.24 o 
   5  15   3       51.75       64.76      7.33 o 
   6  15   3        6.91       17.34     12.59 o 
   7  15   3        5.07        4.29      6.08 o 
   1  16   3       92.96      106.10      7.76 o 
   2  16   3       47.10       45.81      6.14 o 
   3  16   3       39.48       42.19      5.51 o 
   4  16   3       20.05       19.34      5.74 o 
   5  16   3       21.07       20.55      5.59 o 
   6  16   3       49.25       65.57     16.75 o 
   0  17   3      942.48     1025.38     18.74 o 
   1  17   3      159.29      157.26      8.92 o 
   2  17   3       16.20       15.31      4.88 o 
   3  17   3      155.71      140.52     13.55 o 
   4  17   3        2.11       -4.14      5.62 o 
   5  17   3       17.13       12.27     18.18 o 
   6  17   3        1.24        6.50      7.25 o 
   1  18   3      251.33      229.04     10.80 o 
   2  18   3      166.38      153.21     11.73 o 
   3  18   3       19.90       15.61      5.01 o 
   4  18   3        7.27       13.10      4.79 o 
   5  18   3        1.04        2.50      4.85 o 
   6  18   3        6.04        4.95      5.64 o 
   0  19   3       70.53       75.42      6.80 o 
   1  19   3      577.83      602.23     28.59 o 
   2  19   3       52.64       46.57      6.84 o 
   3  19   3       17.46        9.26      5.62 o 
   4  19   3       13.90       17.57      4.94 o 
   5  19   3        1.69        0.64      7.36 o 
   6  19   3        1.57        4.03      7.25 o 
   1  20   3      143.47      136.17     12.31 o 
   2  20   3       43.17       47.25      7.91 o 
   3  20   3       11.52       11.71      5.51 o 
   4  20   3       30.11       33.83      7.68 o 
   5  20   3        3.72        6.99      5.06 o 
   0  21   3      315.90      304.55     12.02 o 
   1  21   3        1.79        4.55      7.25 o 
   2  21   3       14.76       23.74      5.12 o 
   3  21   3       63.83       75.95      7.44 o 
   4  21   3       15.62        9.07      7.98 o 
   5  21   3       31.14       35.63      7.37 o 
   1  22   3       20.65       17.55      6.16 o 
   2  22   3       14.32       24.69      5.45 o 
   3  22   3        7.90       14.03      9.69 o 
   4  22   3       95.60       91.84      8.61 o 
   5  22   3        5.82        3.19      6.24 o 
   0  23   3        2.05       -0.73      4.67 o 
   1  23   3        3.91       -5.12      5.12 o 
   2  23   3        1.40        4.97      9.92 o 
   3  23   3       25.18       26.13      6.00 o 
   4  23   3        6.76       11.09      5.45 o 
   1  24   3       18.70       10.81      6.40 o 
   2  24   3       17.08       15.12     12.25 o 
   3  24   3        0.21        6.52      4.56 o 
   4  24   3        5.75       10.75     12.32 o 
   0  25   3       13.98       17.45      5.99 o 
   1  25   3        1.04       10.99      5.30 o 
   2  25   3        0.26        0.81      5.23 o 
   3  25   3       24.70       24.91      9.57 o 
   1  26   3        1.60        6.68     14.65 o 
   2  26   3        9.77        6.15     12.52 o 
   0  27   3        4.55        9.69      5.03 o 
   1  27   3        6.74        3.90      5.98 o 
   0   0   4      656.60      657.88     18.88 o 
   2   0   4      210.54      193.85     11.59 o 
   4   0   4      792.90      742.87     23.82 o 
   6   0   4      118.72      102.21     11.02 o 
   1   1   4       93.52       84.55     11.22 o 
   2   1   4       58.73       73.59      5.51 o 
   3   1   4      104.41      113.14      7.44 o 
   4   1   4      219.13      205.29     14.03 o 
   5   1   4       44.92       43.65      5.86 o 
   6   1   4       27.25       20.64      6.11 o 
   7   1   4       49.10       59.72      7.44 o 
   0   2   4       86.11       80.57      7.61 o 
   1   2   4        5.10        8.21      4.14 o 
   2   2   4       84.23       81.73      5.97 o 
   3   2   4      606.15      645.54     14.46 o 
   4   2   4       86.22       97.70      7.23 o 
   5   2   4       77.70       67.84      7.51 o 
   6   2   4       12.82        6.76      8.72 o 
   7   2   4       29.35       26.66      5.89 o 
   1   3   4        0.26       -2.40      4.27 o 
   2   3   4       17.20       24.23      4.75 o 
   3   3   4      135.37      137.74     12.77 o 
   4   3   4      227.41      248.21     12.21 o 
   5   3   4        3.00        2.86      4.35 o 
   6   3   4        1.86        9.53      4.77 o 
   7   3   4       12.65        4.76      5.66 o 
   0   4   4      242.31      232.31      8.65 o 
   1   4   4      213.21      208.88      8.32 o 
   2   4   4      231.28      239.78     22.98 o 
   3   4   4       57.84       48.88      6.39 o 
   4   4   4      188.91      171.09      9.61 o 
   5   4   4       31.30       22.99      5.89 o 
   6   4   4       45.17       49.23      6.07 o 
   7   4   4       22.23       28.55     12.79 o 
   1   5   4      118.43      105.60      7.03 o 
   2   5   4      294.63      300.36     10.32 o 
   3   5   4        7.91        7.80      6.28 o 
   4   5   4      121.01      112.56      7.56 o 
   5   5   4       84.21       73.25     10.32 o 
   6   5   4       30.91       33.99      6.14 o 
   7   5   4       16.15        9.92      6.30 o 
   0   6   4      110.47      129.42      7.07 o 
   1   6   4      298.63      304.95     18.49 o 
   2   6   4       16.92       25.22      6.16 o 
   3   6   4       44.02       41.92      9.19 o 
   4   6   4       93.77       88.48     10.40 o 
   5   6   4        6.25        3.67      5.12 o 
   6   6   4       38.25       42.10      6.77 o 
   7   6   4       16.38       17.17      6.39 o 
   1   7   4      102.96      101.10      7.18 o 
   2   7   4       31.55       27.21      5.23 o 
   3   7   4      105.82      103.84      7.06 o 
   4   7   4       60.51       50.91      6.47 o 
   5   7   4        0.12       -3.33      5.08 o 
   6   7   4       13.87       17.69      8.29 o 
   7   7   4        1.51       -0.78      5.48 o 
   0   8   4      248.46      272.04      9.59 o 
   1   8   4        6.35        6.11      4.92 o 
   2   8   4      153.00      154.39      7.85 o 
   3   8   4       93.03       92.35      7.02 o 
   4   8   4       25.60       20.55      5.26 o 
   5   8   4       37.57       42.43      5.94 o 
   6   8   4        2.01        5.18      5.00 o 
   7   8   4       11.63        8.70      6.28 o 
   1   9   4       43.98       42.64      5.51 o 
   2   9   4      151.92      136.67     15.57 o 
   3   9   4       14.01        9.58      4.82 o 
   4   9   4      134.33      140.32      9.74 o 
   5   9   4       12.36       13.06      4.70 o 
   6   9   4       15.79       11.64      5.86 o 
   0  10   4      153.09      148.71      8.18 o 
   1  10   4       39.54       43.18      5.70 o 
   2  10   4       14.26       10.95      5.15 o 
   3  10   4      392.83      398.18     18.86 o 
   4  10   4       45.10       46.41      5.54 o 
   5  10   4       29.71       24.96      5.75 o 
   6  10   4        8.52       15.01      9.49 o 
   1  11   4       85.46       95.33      6.99 o 
   2  11   4      153.28      160.85      8.81 o 
   3  11   4      107.34       89.64     11.76 o 
   4  11   4       61.00       56.06      6.68 o 
   5  11   4        8.24       -1.70      5.35 o 
   6  11   4        8.80       15.00      9.65 o 
   0  12   4        8.10        4.73      4.26 o 
   1  12   4       22.91       31.02      4.65 o 
   2  12   4       29.47       28.99      5.18 o 
   3  12   4       14.70       12.85      5.09 o 
   4  12   4       73.60       63.69      6.95 o 
   5  12   4        3.71       10.35      4.31 o 
   6  12   4       33.72       22.27      6.41 o 
   1  13   4        4.67       -0.02      4.66 o 
   2  13   4       76.45       75.05      7.76 o 
   3  13   4        2.16       -5.29      5.36 o 
   4  13   4       26.90       12.60      5.40 o 
   5  13   4        9.06        9.74      5.33 o 
   6  13   4        3.02        4.07      5.29 o 
   0  14   4      133.51      139.07      8.07 o 
   1  14   4       93.85       83.21      7.19 o 
   2  14   4       66.17       49.60      6.99 o 
   3  14   4      104.68      116.49     10.05 o 
   4  14   4       12.35        8.20      5.78 o 
   5  14   4        5.42       10.42      5.40 o 
   6  14   4       14.64       23.02      5.55 o 
   1  15   4       20.31       25.98      5.45 o 
   2  15   4      185.29      198.31     24.51 o 
   3  15   4        1.06       -3.80      4.65 o 
   4  15   4       25.61       28.39      5.91 o 
   5  15   4       11.78        8.72      5.15 o 
   0  16   4      145.02      159.33     15.30 o 
   1  16   4      216.40      237.05     10.41 o 
   2  16   4       36.39       54.94     12.87 o 
   3  16   4       39.14       35.86      6.17 o 
   4  16   4       31.35       29.07      6.44 o 
   5  16   4        6.69       10.13      4.80 o 
   1  17   4        3.81        3.68      5.81 o 
   2  17   4      162.86      182.44      9.94 o 
   3  17   4        6.52       -6.08      6.08 o 
   4  17   4       15.27       15.26      5.76 o 
   5  17   4        0.61        5.90      4.60 o 
   0  18   4      266.28      276.77     11.40 o 
   1  18   4       44.02       49.89      9.77 o 
   2  18   4      225.55      219.81     16.63 o 
   3  18   4       11.17       14.10      8.91 o 
   4  18   4       17.36       12.67      6.48 o 
   5  18   4        2.61        2.24      6.47 o 
   1  19   4       68.72       77.24     14.12 o 
   2  19   4        8.75       10.62      5.70 o 
   3  19   4       43.95       44.94      7.08 o 
   4  19   4       12.90        9.95      7.40 o 
   0  20   4        9.02       10.33      7.71 o 
   1  20   4      164.84      159.25     10.08 o 
   2  20   4       80.47       85.21     10.86 o 
   3  20   4       11.10       21.46      5.86 o 
   4  20   4        4.85       11.68      7.13 o 
   1  21   4        0.65       -5.55      5.55 o 
   2  21   4       64.62       62.73      8.25 o 
   3  21   4       12.99       12.61      7.36 o 
   0  22   4        5.89       13.82      5.59 o 
   1  22   4        7.47        6.08      5.69 o 
   2  22   4        3.06        1.89      5.48 o 
   3  22   4        1.53        1.37      5.67 o 
   1  23   4       15.21       14.24      5.79 o 
   2  23   4        0.47       -1.15      5.31 o 
   0  24   4        2.28        2.12      5.48 o 
   1  24   4        0.06        6.39      4.86 o 
   2   0   5      570.15      580.82     21.00 o 
   4   0   5       13.20        6.51      7.21 o 
   0   1   5      117.07      107.72      7.46 o 
   1   1   5       55.65       53.68     11.09 o 
   2   1   5       67.09       58.21      7.57 o 
   3   1   5       38.99       40.14      6.52 o 
   4   1   5        1.97        5.81      4.97 o 
   5   1   5        8.20       13.10      7.87 o 
   1   2   5      405.02      405.78     12.73 o 
   2   2   5        2.50       -5.09      5.09 o 
   3   2   5      143.76      140.30      9.07 o 
   4   2   5        7.23        6.48      4.84 o 
   5   2   5        2.26       -2.69      5.78 o 
   0   3   5       78.00       79.45      7.37 o 
   1   3   5      185.49      188.90     12.24 o 
   2   3   5        6.18        4.12      5.15 o 
   3   3   5       82.60       88.56     11.60 o 
   4   3   5       12.53       12.36      4.69 o 
   5   3   5        9.97       -0.58      5.75 o 
   1   4   5       34.22       29.33      5.40 o 
   2   4   5       25.41       29.40      5.26 o 
   3   4   5       85.24       84.80      7.38 o 
   4   4   5       81.47       79.74      7.57 o 
   5   4   5        9.85        6.02      7.98 o 
   0   5   5       17.86       19.99      5.23 o 
   1   5   5       27.60       36.21      5.35 o 
   2   5   5       89.43       76.27      7.46 o 
   3   5   5       57.35       51.25      6.61 o 
   4   5   5       13.51       14.16      5.57 o 
   5   5   5        4.35       12.45      5.10 o 
   1   6   5       18.62       14.83      5.62 o 
   2   6   5       47.50       51.76     14.93 o 
   3   6   5       34.90       25.79      6.20 o 
   4   6   5       28.87       23.79      6.41 o 
   5   6   5       33.57       47.67      9.34 o 
   0   7   5      178.85      175.44      9.53 o 
   1   7   5        6.47        8.02      4.69 o 
   2   7   5        2.73        9.04      4.77 o 
   3   7   5       43.71       56.84     17.72 o 
   4   7   5        4.18        7.56      4.98 o 
   5   7   5       32.68       43.31      6.62 o 
   1   8   5       51.15       57.38      6.68 o 
   2   8   5       83.89       73.82      9.43 o 
   3   8   5       27.83       39.95      7.09 o 
   4   8   5        1.07       -5.26      5.26 o 
   5   8   5        8.23        9.15      5.70 o 
   0   9   5       31.06       27.01      5.66 o 
   1   9   5       15.22       15.83      5.07 o 
   2   9   5       28.53       28.48      7.91 o 
   3   9   5       33.24       38.22      5.86 o 
   4   9   5       13.44       20.99      5.29 o 
   5   9   5        2.79        4.06      5.58 o 
   1  10   5       60.04       59.53     17.68 o 
   2  10   5        1.44        7.88      7.71 o 
   3  10   5       48.13       47.53      6.41 o 
   4  10   5        0.07       -4.95      4.95 o 
   5  10   5       10.81        6.57      7.21 o 
   0  11   5       36.17       25.65      5.98 o 
   1  11   5       51.43       52.37      6.23 o 
   2  11   5       23.86       12.49      5.99 o 
   3  11   5        5.27        1.95      5.67 o 
   4  11   5        8.83        9.97      6.05 o 
   1  12   5       53.04       49.82      6.48 o 
   2  12   5       88.94       82.25      9.39 o 
   3  12   5        3.77       -2.15      6.51 o 
   4  12   5       30.85       37.39      6.90 o 
   0  13   5       79.47       69.66      7.59 o 
   1  13   5       12.49       12.33      7.67 o 
   2  13   5        3.67        6.33      5.62 o 
   3  13   5       28.31       21.89      6.47 o 
   4  13   5        4.97        6.71      5.07 o 
   1  14   5       40.14       42.51      6.35 o 
   2  14   5       12.97        8.33      7.25 o 
   3  14   5        7.10        8.42      5.83 o 
   4  14   5       23.58       15.60      5.96 o 
   0  15   5       18.99       25.01      6.90 o 
   1  15   5       29.31       32.21      9.23 o 
   2  15   5       28.41       31.63      6.73 o 
   3  15   5       19.37       29.11      5.90 o 
   1  16   5       13.30        1.43      9.42 o 
   2  16   5       52.08       44.52     10.20 o 
   3  16   5       35.34       42.48      7.01 o 
   0  17   5       21.89       11.75     12.83 o 
   1  17   5       11.16       17.55      4.88 o 
   2  17   5       25.36       19.44     11.94 o 
   3  17   5       43.72       45.59     10.31 o 
   1  18   5        1.30        1.78      5.50 o 
   2  18   5       63.23       68.78     14.74 o 
   0  19   5       16.30        9.80      6.11 o 
   1  19   5       19.75       19.16      6.27 o 
   0   0   6      629.38      573.30     25.14 o 
   2   0   6       20.36       16.20      8.68 o 
   1   1   6       42.04       50.62     11.05 o 
   2   1   6       24.28       21.21      8.92 o 
   3   1   6       42.81       45.99      7.07 o 
   0   2   6       20.06       31.51     10.97 o 
   1   2   6      108.81       95.46     10.24 o 
   2   2   6       11.97       19.06      6.28 o 
   3   2   6       16.81       22.47      6.27 o 
   1   3   6       61.84       55.93      7.83 o 
   2   3   6       11.62       13.25      6.47 o 
   3   3   6        2.85        5.43      5.80 o 
   0   4   6       48.65       38.86      7.29 o 
   1   4   6        0.41        0.74      7.60 o 
   2   4   6       15.44        9.04      5.54 o 
   3   4   6       10.12        7.03      6.16 o 
   1   5   6        9.28       12.07      5.45 o 
   2   5   6       17.37       14.87      6.46 o 
   3   5   6       14.44       16.36      8.76 o 
   0   6   6       35.14       25.38      6.82 o 
   1   6   6        6.93       12.30      5.50 o 
   2   6   6       29.51       17.91      6.98 o 
   1   7   6        4.19       -1.71     13.10 o 
   2   7   6       16.89        8.35      7.36 o 
   0   8   6       63.93       76.67      9.54 o 
   1   8   6        0.42        7.02      5.34 o 
   2   8   6       13.63       11.14      6.19 o 
   1   9   6        4.23        8.23     12.17 o 
   2   9   6        8.91        9.46      8.37 o 
   0  10   6        4.67        7.50      5.86 o 
   1  10   6       12.14        6.30      9.81 o 
                                                 
